# Supplementary material for: Shape Dependence of Silver-Nanoparticle-Mediated Synthesis of Gold Nanoclusters with Small Molecules as Capping Ligands
Source: Nanomaterials (Basel). 2023 Aug 14;13(16):2338. doi: 10.3390/nano13162338 (PMC10457754; doi:10.3390/nano13162338)
Supplement: Supplementary file 1 [file nanomaterials-13-02338-s001.zip]

Archive with 1 entries (1 files):
- nanomaterials-2520203-supplementary.pdf
